# Supplementary material for: The Diagnostic Accuracy of Neutrophil-to-Lymphocyte Ratio (NLR) Compared to C-Reactive Protein (CRP) in Patients with Acute Cholecystitis: A Systematic Review and Meta-Analysis
Source: Diagnostics (Basel). 2026 Apr 30;16(9):1363. doi: 10.3390/diagnostics16091363 (PMC13163591; doi:10.3390/diagnostics16091363)
Supplement: Supplementary file 1 [file diagnostics-16-01363-s001.zip]

Archive with 2 entries (2 files):
- diagnostics-4230864-supplementary.docx
- File S1 - PRISMA 2020 Checklist.docx
